# Supplementary material for: Chemical Constituents, Pharmacological Activities, and Cardiovascular Protective Mechanisms of Dendrobium Species: A Review
Source: Int J Mol Sci. 2026 May 6;27(9):4149. doi: 10.3390/ijms27094149 (PMC13164088; doi:10.3390/ijms27094149)
Supplement: Supplementary file 1 [file ijms-27-04149-s001.zip]

Archive with 1 entries (1 files):
- ijms-4265897-supplementary.pdf
